# Supplementary material for: Platelet and Red Blood Cell Volume Indices in Patients with Rheumatoid Arthritis: A Systematic Review and Meta-Analysis
Source: Diagnostics (Basel). 2022 Oct 30;12(11):2633. doi: 10.3390/diagnostics12112633 (PMC9689783; doi:10.3390/diagnostics12112633)
Supplement: Supplementary file 1 [file diagnostics-12-02633-s001.zip]

Archive with 2 entries (2 files):
- Supplementary_TableS1.pdf
- Supplementary_TableS2.pdf
